# Supplementary material for: Exploring potential drug targets for SLE through Mendelian randomization and network pharmacology
Source: PLoS One. 2025 Jan 17;20(1):e0316481. doi: 10.1371/journal.pone.0316481 (PMC11741580; doi:10.1371/journal.pone.0316481)
Supplement: S1 Table — (CSV) [file pone.0316481.s004.csv]

Supplementary table1 Replication verification
ID	Tissue	Exposure	Outcome	Method	Beta	se	Pval	OR (95% CI)
1	plasma	ICAM1	Systemic lupus erythematosus	Wald ratio	-0.02	0.03	0.39	0.98(0.92,1.03)
2	plasma	PPP3CA;PPP3R1	Systemic lupus erythematosus	Wald ratio	-0.49	0.1	3.11E-07	0.61(0.51,0.74)
3	csf	sICAM-1	Systemic lupus erythematosus	Wald ratio	-0.16	0.19	0.39	0.85(0.58,1.23)
4	csf	FCG2B	Systemic lupus erythematosus	Wald ratio	-0.38	0.09	3.91E-05	0.68(0.57,0.82)
