# Supplementary material for: Exploring potential drug targets for SLE through Mendelian randomization and network pharmacology
Source: PLoS One. 2025 Jan 17;20(1):e0316481. doi: 10.1371/journal.pone.0316481 (PMC11741580; doi:10.1371/journal.pone.0316481)
Supplement: S2 Table — (CSV) [file pone.0316481.s005.csv]

Supplementary table2 Colocalization analysis
ID	exposure	nsnps	PP.H0.abf	PP.H1.abf	PP.H2.abf	PP.H3.abf	PP.H4.abf
1	PPP3CA;PPP3R1	259	2.16E-13	7.99E-05	3.47E-10	0.128	0.872
2	ICAM1	4772	0	1.62E-07	0	1	0
3	FCG2B	2455	6.20E-284	6.77E-08	1.49E-278	0.015	0.985
4	sICAM-1	2272	0	8.12E-07	0	1	0
