# Supplementary material for: Exploring potential drug targets for SLE through Mendelian randomization and network pharmacology
Source: PLoS One. 2025 Jan 17;20(1):e0316481. doi: 10.1371/journal.pone.0316481 (PMC11741580; doi:10.1371/journal.pone.0316481)
Supplement: S3 Table — (CSV) [file pone.0316481.s006.csv]

Supplementary table3 Phenotype scanning
ID	Tissue	Protein	UniProt	SNP	Ancestry	Year	PMID	Trait
1	Plasma	ICAM1	P05362	rs5498	European	2016	27863252	Lymphocyte count
2	Plasma	ICAM1	P05362	rs5498	European	2016	27863252	White blood cell count
3	Plasma	ICAM1	P05362	rs5498	European	2008	18604267	Plasma soluble intercellular adhesion molecule 1 ICAM 1 females
4	Plasma	ICAM1	P05362	rs5498	European	2010	20167578	Soluble intercellular adhesion molecule 1 ICAM 1
5	Plasma	ICAM1	P05362	rs5498	European	2011	21533024	Soluble intercellular adhesion molecule 1 ICAM 1
6	Plasma	ICAM1	P05362	rs5498	European	2017	28240269	Blood protein levels
7	Plasma	ICAM1	P05362	rs5498	European	2016	27863252	Lymphocyte counts
8	Plasma	ICAM1	P05362	rs5498	European	2008	18604267	Soluble ICAM 1
9	Plasma	ICAM1	P05362	rs5498	European	2011	21533024	Soluble ICAM 1
10	Plasma	ICAM1	P05362	rs5498	European	2008	18604267	Intercellular adhesion molecule 1
11	Plasma	ICAM1	P05362	rs5498	European	2011	21533024	Intercellular adhesion molecule 1
12	Plasma	ICAM1	P05362	rs5498	European	2016	27863252	Lymphocyte percentage of white cells
13	Plasma	ICAM1	P05362	rs5498	European	2016	27863252	Neutrophil percentage of white cells
14	Plasma	ICAM1	P05362	rs5498	European	2017	28240269	Intercellular adhesion molecule 1
15	Plasma	ICAM1	P05362	rs5498	European	2017	28240269	Intercellular adhesion molecule 5
16	Plasma	ICAM1	P05362	rs5498	European	2018	29875488	Intercellular adhesion molecule 1
17	Plasma	ICAM1	P05362	rs5498	European	2017	30111768	Intercellular adhesion molecule 1
18	Plasma	ICAM1	P05362	rs5498	European	2008	18604267	sICAM-1
19	Plasma	ICAM1	P05362	rs5498	European	2011	21533024	sICAM-1
20	Plasma	ICAM1	P05362	rs5498	European	2018	29875488	Intercellular adhesion molecule 1
21	Plasma	ICAM1	P05362	rs5498	European	2018	29875488	Intercellular adhesion molecule 1
22	Plasma	ICAM1	P05362	rs5498	European	2018	29875488	Intercellular adhesion molecule 1
23	Plasma	ICAM1	P05362	rs5498	European	2018	29875488	Intercellular adhesion molecule 5
24	Plasma	ICAM1	P05362	rs5498	European	2018	29875488	Intercellular adhesion molecule 1
25	Plasma	PPP3CA;PPP3R1	A0A0S2Z4C6;Q08209;A0A0S2Z4B5;P63098	rs17266357	European	2016	27863252	Mean platelet volume
26	Plasma	PPP3CA;PPP3R1	A0A0S2Z4C6;Q08209;A0A0S2Z4B5;P63098	rs17266357	European	2017	28240269	Calcineurin
27	CSF	FCG2B	P31994	rs4657041	European	2016	27863252	Basophil percentage of granulocytes
28	CSF	FCG2B	P31994	rs4657041	European	2016	27863252	Basophil percentage of white cells
29	CSF	FCG2B	P31994	rs4657041	European	2012	23063622	Total cholesterol
30	CSF	FCG2B	P31994	rs4657041	European	2012	23128233	Ulcerative colitis
31	CSF	FCG2B	P31994	rs4657041	European	2015	26192919	Crohns disease
32	CSF	FCG2B	P31994	rs4657041	European	2012	23128233	Inflammatory bowel disease
33	CSF	FCG2B	P31994	rs4657041	European	2015	26192919	Inflammatory bowel disease
34	CSF	FCG2B	P31994	rs4657041	Mixed	2017	28067908	Inflammatory bowel disease
35	CSF	FCG2B	P31994	rs4657041	Mixed	2011	22081228	Kawasaki disease
36	CSF	FCG2B	P31994	rs4657041	European	2015	26502338	Systemic lupus erythematosus
37	CSF	FCG2B	P31994	rs4657041	Mixed	2016	27399966	Systemic lupus erythematosus
38	CSF	FCG2B	P31994	rs4657041	European	2011	21297633	Ulcerative colitis
39	CSF	FCG2B	P31994	rs4657041	European	2015	26192919	Ulcerative colitis
40	CSF	FCG2B	P31994	rs4657041	Mixed	2017	28067908	Ulcerative colitis
41	CSF	FCG2B	P31994	rs4657041	European	2017	UKBB	Self-reported ulcerative colitis
42	CSF	FCG2B	P31994	rs4657041	European	2015	25772697	1c+mDC:%32+; CD1c+ mDC subset (CD32+)
43	CSF	FCG2B	P31994	rs4657041	European	2015	25772697	CD161 on CD4mem; Memory CD4
44	CSF	FCG2B	P31994	rs4657041	European	2015	25772697	CD27 on CD4 T; CD4 T
45	CSF	FCG2B	P31994	rs4657041	European	2015	25772697	CD27 on CD8 T; CD8 T
46	CSF	FCG2B	P31994	rs4657041	European	2015	25772697	CD27 on IgA+B; IgA+ B
47	CSF	FCG2B	P31994	rs4657041	European	2015	25772697	CD27 on IgG+B; IgG+ B
48	CSF	FCG2B	P31994	rs4657041	European	2015	25772697	CD32 on pDC; pDC
49	CSF	FCG2B	P31994	rs4657041	European	2015	25772697	CD8:%TM-like; CD8 TM-like (CD27-CD28+CD127+CD244-CDRA+)
50	CSF	FCG2B	P31994	rs4657041	European	2015	25772697	PD1 on CD4mem; Memory CD4
51	CSF	FCG2B	P31994	rs4657041	European	2015	25772697	mDC:%32+; mDC subset (CD32+)
52	CSF	FCG2B	P31994	rs4657041	European	2011	21297633	Colitis ulcerative
53	CSF	FCG2B	P31994	rs4657041	Mixed	2011	22081228	Mucocutaneous lymph node syndrome
54	CSF	FCG2B	P31994	rs4657041	European	2015	26502338	Systemic lupus erythematosus
55	CSF	FCG2B	P31994	rs4657041	European	2018	29875488	Low affinity immunoglobulin gamma Fc region receptor II-a
56	CSF	FCG2B	P31994	rs4657041	European	2018	29875488	Low affinity immunoglobulin gamma Fc region receptor II-b
57	CSF	FCG2B	P31994	rs4657041	European	2012	22595970	P12318 protein abundance levels
58	CSF	FCG2B	P31994	rs4657041	European	2018	29875488	Low affinity immunoglobulin gamma Fc region receptor II-a
59	CSF	FCG2B	P31994	rs4657041	European	2018	29875488	Low affinity immunoglobulin gamma Fc region receptor II-b
60	CSF	FCG2B	P31994	rs4657041	European	2018	29875488	Low affinity immunoglobulin gamma Fc region receptor II-a
61	CSF	FCG2B	P31994	rs4657041	European	2018	29875488	Low affinity immunoglobulin gamma Fc region receptor II-b
62	CSF	FCG2B	P31994	rs4657041	European	2018	29875488	Low affinity immunoglobulin gamma Fc region receptor II-a
63	CSF	FCG2B	P31994	rs4657041	European	2018	29875488	Low affinity immunoglobulin gamma Fc region receptor II-b
64	CSF	FCG2B	P31994	rs4657041	European	2017	28240269	Low affinity immunoglobulin gamma Fc region receptor II-a/b
65	CSF	FCG2B	P31994	rs4657041	European	2018	29875488	Low affinity immunoglobulin gamma Fc region receptor II-a
66	CSF	FCG2B	P31994	rs4657041	European	2018	29875488	Low affinity immunoglobulin gamma Fc region receptor II-b
67	CSF	sICAM-1	P05362	rs5498	European	2016	27863252	Lymphocyte count
68	CSF	sICAM-1	P05362	rs5498	European	2016	27863252	White blood cell count
69	CSF	sICAM-1	P05362	rs5498	European	2008	18604267	Plasma soluble intercellular adhesion molecule 1 ICAM 1 females
70	CSF	sICAM-1	P05362	rs5498	European	2010	20167578	Soluble intercellular adhesion molecule 1 ICAM 1
71	CSF	sICAM-1	P05362	rs5498	European	2011	21533024	Soluble intercellular adhesion molecule 1 ICAM 1
72	CSF	sICAM-1	P05362	rs5498	European	2017	28240269	Blood protein levels
73	CSF	sICAM-1	P05362	rs5498	European	2016	27863252	Lymphocyte counts
74	CSF	sICAM-1	P05362	rs5498	European	2008	18604267	Soluble ICAM 1
75	CSF	sICAM-1	P05362	rs5498	European	2011	21533024	Soluble ICAM 1
76	CSF	sICAM-1	P05362	rs5498	European	2008	18604267	Intercellular adhesion molecule 1
77	CSF	sICAM-1	P05362	rs5498	European	2011	21533024	Intercellular adhesion molecule 1
78	CSF	sICAM-1	P05362	rs5498	European	2016	27863252	Lymphocyte percentage of white cells
79	CSF	sICAM-1	P05362	rs5498	European	2016	27863252	Neutrophil percentage of white cells
80	CSF	sICAM-1	P05362	rs5498	European	2017	28240269	Intercellular adhesion molecule 1
81	CSF	sICAM-1	P05362	rs5498	European	2017	28240269	Intercellular adhesion molecule 5
82	CSF	sICAM-1	P05362	rs5498	European	2018	29875488	Intercellular adhesion molecule 1
83	CSF	sICAM-1	P05362	rs5498	European	2017	30111768	Intercellular adhesion molecule 1
84	CSF	sICAM-1	P05362	rs5498	European	2008	18604267	sICAM-1
85	CSF	sICAM-1	P05362	rs5498	European	2011	21533024	sICAM-1
86	CSF	sICAM-1	P05362	rs5498	European	2018	29875488	Intercellular adhesion molecule 1
87	CSF	sICAM-1	P05362	rs5498	European	2018	29875488	Intercellular adhesion molecule 1
88	CSF	sICAM-1	P05362	rs5498	European	2018	29875488	Intercellular adhesion molecule 1
89	CSF	sICAM-1	P05362	rs5498	European	2018	29875488	Intercellular adhesion molecule 5
90	CSF	sICAM-1	P05362	rs5498	European	2018	29875488	Intercellular adhesion molecule 1
